# Supplementary material for: The Effect of Lower Limb Combined Neuromuscular Electrical Stimulation on Skeletal Muscle Signaling for Glucose Utilization, Myofiber Distribution, and Metabolic Function after Spinal Cord Injury
Source: Int J Environ Res Public Health. 2023 Oct 21;20(20):6958. doi: 10.3390/ijerph20206958 (PMC10606374; doi:10.3390/ijerph20206958)
Supplement: Supplementary file 1 [file ijerph-20-06958-s001.zip]

Archive with 1 entries (1 files):
- ijerph-2606122-supplementary.pdf
